# Supplementary material for: Quantitative Proteomics Identifies DNA Repair as a Novel Biological Function for Hepatocyte Nuclear Factor 4α in Colorectal Cancer Cells
Source: Cancers (Basel). 2019 May 5;11(5):626. doi: 10.3390/cancers11050626 (PMC6562498; doi:10.3390/cancers11050626)
Supplement: Supplementary file 1 [file cancers-11-00626-s001.zip]

Archive with 1 entries (1 files):
- cancers-475367-supplementary.tgz
